# Supplementary material for: Integrative Analysis of Metabolomic, Proteomic and Genomic Data to Reveal Functional Pathways and Candidate Genes for Drip Loss in Pigs
Source: Int J Mol Sci. 2016 Aug 30;17(9):1426. doi: 10.3390/ijms17091426 (PMC5037705; doi:10.3390/ijms17091426)
Supplement: Supplementary file 1 [file ijms-17-01426-s001.zip]

Archive with 2 entries (2 files):
- ijms-140271-supple-final-Table  .xlsx
- ijms-140271-supple-final.pdf
